# Supplementary material for: Far-Red-Light-Induced Morphology Changes, Phytohormone, and Transcriptome Reprogramming of Chinese Kale (Brassica alboglabra Bailey)
Source: Int J Mol Sci. 2023 Mar 14;24(6):5563. doi: 10.3390/ijms24065563 (PMC10053878; doi:10.3390/ijms24065563)
Supplement: Supplementary file 1 [file ijms-24-05563-s001.zip]

Archive with 1 entries (1 files):
- ijms-2221024-supplementary.pdf
